# Supplementary material for: A Prospective Analysis of the Burden of Multi-Drug-Resistant Pathogens in Acute Appendicitis and Their Implication for Clinical Management
Source: Antibiotics (Basel). 2025 Apr 4;14(4):378. doi: 10.3390/antibiotics14040378 (PMC12024413; doi:10.3390/antibiotics14040378)
Supplement: Supplementary file 1 [file antibiotics-14-00378-s001.zip]

Archive with 1 entries (1 files):
- antibiotics-3536547-supplementary.pdf
